# Supplementary material for: Gut Bacterial Communities in HIV-Infected Individuals with Metabolic Syndrome: Effects of the Therapy with Integrase Strand Transfer Inhibitor-Based and Protease Inhibitor-Based Regimens
Source: Microorganisms. 2023 Apr 6;11(4):951. doi: 10.3390/microorganisms11040951 (PMC10146710; doi:10.3390/microorganisms11040951)
Supplement: Supplementary file 1 [file microorganisms-11-00951-s001.zip]

Archive with 1 entries (1 files):
- microorganisms-2299906-supplementary.pdf
